# Supplementary material for: Body shape and risk of glaucoma: A Mendelian randomization
Source: Front Med (Lausanne). 2022 Sep 23;9:999974. doi: 10.3389/fmed.2022.999974 (PMC9538570; doi:10.3389/fmed.2022.999974)
Supplement: Supplementary file 2 [file Table_1.XLSX]

## Sheet: BMI-glaucoma
Supplementary Table 1 Instrumental SNPs for BMI and the association between these and glaucoma
			BMI			glaucoma
	SNP	effect_allele.exposure	beta	se	pval	beta	se	pval
1	rs1000940	G	0.0192	0.0034	1.28e-08	0.0072	0.0171	0.6713
2	rs10132280	A	-0.023	0.0034	1.14e-11	0.0139	0.0176	0.431
3	rs10182181	A	-0.0307	0.0031	8.78e-24	-0.0118	0.017	0.4894
4	rs10733682	A	0.0174	0.0031	1.83e-08	-0.0113	0.017	0.5046
5	rs10840099	C	0.0208	0.0031	3.85e-11	0.0027	0.0175	0.8772
6	rs10938397	A	-0.0402	0.0031	3.21e-38	-0.0348	0.0168	0.03859
7	rs10968576	G	0.0249	0.0033	6.61e-14	-0.0154	0.0174	0.374
8	rs11030104	A	0.0414	0.0038	5.56e-28	-0.0015	0.0226	0.9471
9	rs11057405	A	-0.0307	0.0055	2.02e-08	0.0154	0.0289	0.5943
10	rs11165643	C	-0.0218	0.0031	2.07e-12	-0.0278	0.0171	0.1051
11	rs1167827	A	-0.0202	0.0033	6.33e-10	-0.0201	0.0169	0.2338
12	rs11727676	C	-0.0358	0.0064	2.55e-08	-0.0106	0.0301	0.7242
13	rs12286929	G	0.0217	0.0031	1.31e-12	-0.0332	0.0168	0.04804
14	rs12429545	G	-0.0334	0.0047	1.09e-12	-0.0382	0.0243	0.1163
15	rs12940622	A	-0.0182	0.0031	2.49e-09	-0.0104	0.0176	0.5529
16	rs12986742	C	0.0212	0.0037	1.01e-08	-0.0026	0.0171	0.8809
17	rs13021737	A	-0.0601	0.004	1.11e-50	0.0096	0.0228	0.6734
18	rs13078960	T	-0.0297	0.0039	1.74e-14	0.0318	0.0222	0.1517
19	rs13107325	C	-0.0477	0.0068	1.83e-12	0.0522	0.0726	0.4724
20	rs13191362	A	0.0277	0.0048	7.34e-09	0.0331	0.035	0.3437
21	rs1421085	C	0.0813	0.0031	8.83e-151	0.0226	0.017	0.1832
22	rs1516725	T	-0.0451	0.0046	1.89e-22	-0.0236	0.028	0.4003
23	rs1528435	T	0.0178	0.0031	1.2e-08	0.0077	0.0175	0.6616
24	rs16851483	G	-0.0483	0.0077	3.55e-10	0.0219	0.0391	0.5747
25	rs16951275	C	-0.0311	0.0037	1.91e-17	-0.0029	0.0229	0.8985
26	rs17024393	C	0.0658	0.0088	7.03e-14	0.0346	0.0366	0.3432
27	rs17094222	C	0.0249	0.0038	5.94e-11	-0.002	0.0198	0.9202
28	rs17405819	C	-0.0224	0.0033	2.07e-11	0.0084	0.0187	0.654
29	rs17724992	A	0.0194	0.0035	3.42e-08	0.0004	0.0202	0.9836
30	rs1808579	T	-0.0167	0.0031	4.17e-08	-0.0008	0.0168	0.962
31	rs1885989	G	-0.0285	0.0048	2.89e-09	-0.0178	0.0199	0.3707
32	rs1928295	C	-0.0188	0.0031	7.91e-10	0.0069	0.0168	0.6808
33	rs2033529	G	0.019	0.0033	1.39e-08	-0.0118	0.0179	0.5089
34	rs2033732	C	0.0192	0.0035	4.89e-08	-0.0273	0.0195	0.1617
35	rs205262	A	-0.0221	0.0035	1.75e-10	0.0047	0.0188	0.8042
36	rs2112347	G	-0.0261	0.0031	6.19e-17	0.021	0.017	0.2177
37	rs2121279	T	0.0245	0.0044	2.31e-08	-0.0087	0.0201	0.6641
38	rs2176598	T	0.0198	0.0036	2.97e-08	-0.0038	0.019	0.84
39	rs2207139	G	0.0447	0.004	4.13e-29	0.0403	0.0209	0.05344
40	rs2287019	C	0.036	0.0042	4.59e-18	0.0042	0.0201	0.8356
41	rs2365389	C	0.02	0.0031	1.63e-10	0.0162	0.0169	0.3383
42	rs2820292	A	-0.0195	0.0031	1.83e-10	-0.0127	0.0169	0.4524
43	rs29941	A	-0.0182	0.0033	2.41e-08	0.0003	0.0172	0.9842
44	rs3101336	T	-0.0334	0.0031	2.66e-26	0.0005	0.0176	0.977
45	rs3736485	A	0.0176	0.0031	7.41e-09	-0.0086	0.017	0.6119
46	rs3849570	A	0.0188	0.0034	2.6e-08	0.0233	0.017	0.1712
47	rs3888190	A	0.0309	0.0031	3.14e-23	0.0137	0.017	0.4204
48	rs4740619	T	0.0179	0.0031	4.56e-09	0.0137	0.0168	0.4144
49	rs4889606	G	-0.0183	0.0031	4.86e-09	-0.0143	0.0172	0.4064
50	rs543874	G	0.0482	0.0039	2.62e-35	0.0142	0.022	0.5186
51	rs6477694	C	0.0174	0.0031	2.67e-08	-0.0095	0.0172	0.5793
52	rs6567160	C	0.0556	0.0036	3.93e-53	-0.0018	0.0217	0.9349
53	rs657452	A	0.0227	0.0031	5.48e-13	0.0377	0.017	0.0264
54	rs6656785	G	0.0217	0.0031	3.83e-12	0.0033	0.0169	0.8442
55	rs6804842	A	-0.0185	0.0031	2.48e-09	0.0061	0.0168	0.7159
56	rs7138803	G	-0.0315	0.0031	8.15e-24	-0.0259	0.0173	0.1346
57	rs7141420	T	0.0235	0.0031	1.23e-14	0.0009	0.0171	0.9588
58	rs758747	C	-0.0225	0.0037	7.47e-10	-0.0216	0.0207	0.297
59	rs7599312	G	0.022	0.0034	1.17e-10	-0.0129	0.0184	0.4828
60	rs7899106	A	-0.0395	0.0071	2.96e-08	0.019	0.0407	0.6416
61	rs7903146	T	-0.0234	0.0034	1.11e-11	0.0551	0.0211	0.008971
62	rs879620	C	-0.0244	0.004	1.06e-09	-0.0045	0.0171	0.7907
63	rs887912	T	0.0228	0.0034	2.75e-11	0.0047	0.0195	0.8078
64	rs9400239	C	0.0188	0.0033	1.61e-08	0.0449	0.0175	0.0101

## Sheet: WHRadjBMI-glaucoma
Supplementary Table 2 Instrumental SNPs for WHRadjBMI and the association between these and glaucoma
			WHRadjBMI			glaucoma
	SNP	effect_allele.exposure	beta	se	pval	beta	se	pval
1	rs10245353	A	0.035	0.0043	8.4e-16	0.0207	0.0191	0.2777
2	rs10804591	A	0.024	0.0042	6.6e-09	0.0399	0.021	0.05775
3	rs10842707	T	0.032	0.004	4.4e-16	-0.0082	0.0189	0.6634
4	rs10991437	A	0.031	0.0054	1e-08	0.0213	0.0311	0.493
5	rs11231693	A	0.041	0.0075	4.5e-08	-0.0783	0.032	0.01433
6	rs1128249	G	0.028	0.0035	2e-15	-0.0062	0.0177	0.7266
7	rs12139690	A	-0.024	0.0042	1.2e-08	-0.0162	0.0189	0.3912
8	rs12608504	A	0.022	0.0036	8.8e-10	-0.0214	0.0178	0.2283
9	rs12679556	G	0.027	0.004	2.1e-11	-0.0007	0.0196	0.9706
10	rs1294410	C	0.031	0.0035	2e-18	0.0186	0.0174	0.2873
11	rs1385167	G	0.029	0.0049	1.8e-09	0.0025	0.0209	0.9066
12	rs1440372	C	0.024	0.0038	1.1e-10	-0.0049	0.0193	0.8018
13	rs1569135	A	0.021	0.0034	5.6e-10	0.0286	0.0169	0.0918
14	rs17451107	T	0.026	0.0036	1.1e-12	0.0075	0.0181	0.6807
15	rs17819328	G	0.021	0.0035	2.4e-09	-0.0055	0.0169	0.743
16	rs1936805	T	0.042	0.0034	3.6e-35	0.024	0.0168	0.1526
17	rs2071449	A	0.028	0.0036	3e-14	-0.0012	0.0171	0.9417
18	rs2294239	A	0.025	0.0035	7.2e-13	0.0368	0.0172	0.03252
19	rs2645294	C	-0.031	0.0035	1.7e-19	0.0128	0.0181	0.477
20	rs2820443	C	-0.035	0.0037	5.3e-21	0.0064	0.0184	0.729
21	rs303084	A	0.023	0.0042	3.9e-08	0.0052	0.0231	0.8212
22	rs4081724	G	0.035	0.0051	7.4e-12	0.0406	0.0329	0.217
23	rs459193	A	0.026	0.0038	1.6e-11	-0.007	0.018	0.6981
24	rs4646404	G	0.027	0.0039	1.4e-11	-0.0073	0.0179	0.6858
25	rs4765219	C	0.028	0.0036	1.6e-15	-0.0188	0.0183	0.3064
26	rs6090583	A	0.022	0.0034	6.2e-11	0.0123	0.0169	0.465
27	rs6772129	A	0.035	0.0037	3.4e-21	0.0023	0.0183	0.9019
28	rs714515	G	0.027	0.0034	4.4e-15	-0.0483	0.0169	0.004343
29	rs7705502	A	0.027	0.0036	4.7e-14	-0.0143	0.0171	0.4022
30	rs8030605	A	0.03	0.0053	8.8e-09	-0.0517	0.0305	0.09002
31	rs8042543	C	0.026	0.0043	1.2e-09	0.0385	0.0192	0.04533
32	rs878639	A	0.021	0.0035	5.1e-09	-0.0047	0.0169	0.7797
33	rs905938	C	-0.025	0.004	7.3e-10	-0.0241	0.0199	0.226
34	rs979012	T	0.027	0.0036	3.3e-14	0.0272	0.0184	0.1396
35	rs998584	A	0.043	0.0038	1.1e-29	0.0008	0.0169	0.964
36	rs9991328	T	0.018	0.0034	4.5e-08	-0.0035	0.0168	0.8361

## Sheet: WHR-glaucoma
Supplementary Table 3 Instrumental SNPs for WHR and the association between these and glaucoma
			WHR			glaucoma
	SNP	effect_allele.exposure	beta	se	pval	beta	se	pval
1	rs1011731	G	0.019	0.0033	1.1e-08	-0.0482	0.0169	0.004376
2	rs10245353	A	0.027	0.0042	1.6e-10	0.0207	0.0191	0.2777
3	rs10783615	G	0.035	0.0049	7e-13	-0.01	0.0225	0.6571
4	rs11048470	T	0.025	0.0037	6.3e-12	-0.0065	0.0179	0.7178
5	rs1121980	A	0.043	0.0033	1.3e-38	0.0233	0.017	0.1684
6	rs1128249	G	0.021	0.0034	1.6e-09	-0.0062	0.0177	0.7266
7	rs11663816	C	0.025	0.0038	2.7e-11	-0.0048	0.0211	0.82
8	rs1294421	G	0.025	0.0034	6.9e-14	0.0226	0.0172	0.1887
9	rs1316952	T	0.028	0.0049	7.3e-09	-0.0354	0.028	0.2059
10	rs1440372	C	0.021	0.0037	7.6e-09	-0.0049	0.0193	0.8018
11	rs1563355	T	-0.031	0.0044	1.7e-12	0.0256	0.0177	0.1491
12	rs1569135	A	0.024	0.0033	1e-12	0.0286	0.0169	0.0918
13	rs16937664	T	0.039	0.0064	1.1e-09	0.0072	0.0256	0.7789
14	rs16996700	T	0.021	0.0037	1.6e-08	-0.0065	0.0199	0.746
15	rs17109256	A	0.023	0.0041	3e-08	0.0411	0.0196	0.03606
16	rs17451107	T	0.023	0.0035	3.5e-11	0.0075	0.0181	0.6807
17	rs2179129	A	0.021	0.0034	1.2e-09	0.0282	0.0174	0.1051
18	rs2287019	C	0.026	0.0045	4.3e-09	0.0042	0.0201	0.8356
19	rs2765539	C	-0.027	0.0038	1.1e-12	-0.016	0.0237	0.4997
20	rs2972164	C	0.019	0.0033	2.4e-08	-0.0177	0.017	0.2977
21	rs3786897	G	0.022	0.0034	4e-11	-0.008	0.0171	0.6382
22	rs459193	A	0.026	0.0038	6e-12	-0.007	0.018	0.6981
23	rs4640244	G	0.021	0.0037	3.1e-08	0.0212	0.0172	0.2187
24	rs4715213	T	0.024	0.0044	4e-08	0.0401	0.0209	0.05489
25	rs4929927	G	0.02	0.0034	7.6e-09	0.0052	0.0177	0.7667
26	rs7766106	T	0.038	0.0033	7.8e-30	0.0174	0.0168	0.3018
27	rs929641	A	0.02	0.0033	4.2e-09	0.0105	0.0173	0.5437
28	rs9860730	A	0.023	0.0036	2.8e-10	0.0025	0.0183	0.8906
29	rs998584	A	0.029	0.0037	5e-15	0.0008	0.0169	0.964

## Sheet: WC-glaucoma
Supplementary Table 4 Instrumental SNPs for WC and the association between these and glaucoma
			WC			glaucoma
	SNP	effect_allele.exposure	beta	se	pval	beta	se	pval
1	rs10132280	A	-0.022	0.0037	2.2e-09	0.0139	0.0176	0.431
2	rs10840100	G	0.02	0.0035	5.4e-09	0.0028	0.0175	0.8736
3	rs10938397	A	-0.032	0.0035	6.1e-20	-0.0348	0.0168	0.03859
4	rs11165623	A	0.02	0.0034	5.2e-09	0.0124	0.017	0.464
5	rs12429545	G	-0.031	0.0052	2.5e-09	-0.0382	0.0243	0.1163
6	rs1421085	C	0.074	0.0035	6.1e-101	0.0226	0.017	0.1832
7	rs1516725	T	-0.031	0.0051	1.7e-09	-0.0236	0.028	0.4003
8	rs16894959	C	0.026	0.0048	3.4e-08	-0.0106	0.0212	0.6187
9	rs16996700	T	0.023	0.0037	1.5e-09	-0.0065	0.0199	0.746
10	rs2033529	G	0.021	0.0037	1.7e-08	-0.0118	0.0179	0.5089
11	rs2112347	G	-0.025	0.0035	3.2e-13	0.021	0.017	0.2177
12	rs2287019	C	0.035	0.0046	1.7e-14	0.0042	0.0201	0.8356
13	rs2325036	A	0.023	0.0035	2.1e-11	0.0008	0.0169	0.9638
14	rs2489623	C	0.019	0.0034	3.4e-08	0.0285	0.0168	0.09043
15	rs2531992	A	-0.028	0.0048	3e-09	0.0244	0.0224	0.2776
16	rs2820292	A	-0.019	0.0034	2.4e-08	-0.0127	0.0169	0.4524
17	rs3127553	G	0.023	0.0035	1.6e-10	0.0457	0.0174	0.00849
18	rs3849570	A	0.021	0.0038	2.2e-08	0.0233	0.017	0.1712
19	rs6163	C	-0.019	0.0035	3.7e-08	0.001	0.0173	0.9555
20	rs633715	C	0.043	0.0043	3.3e-23	0.0092	0.0201	0.6475
21	rs6440003	G	-0.021	0.0034	2.9e-10	-0.0045	0.0169	0.7904
22	rs6545714	G	0.022	0.0035	1.9e-10	0.0097	0.0171	0.5686
23	rs6567160	C	0.048	0.004	2.6e-33	-0.0018	0.0217	0.9349
24	rs6755502	T	-0.051	0.0045	2e-30	0.0099	0.0228	0.6655
25	rs7124442	C	0.03	0.0036	7.2e-17	-0.0238	0.0176	0.1772
26	rs7138803	G	-0.028	0.0035	1.6e-15	-0.0259	0.0173	0.1346
27	rs7144011	T	0.033	0.0041	9.4e-16	0.0427	0.0196	0.02976
28	rs7239883	G	0.021	0.0035	2.3e-09	-0.0258	0.017	0.1275
29	rs749671	A	-0.019	0.0035	3.2e-08	-0.0118	0.0172	0.4938
30	rs7498665	G	0.034	0.0035	1.4e-22	0.0137	0.017	0.4209
31	rs7550711	T	0.058	0.0098	3.4e-09	0.0281	0.0361	0.436
32	rs7903146	T	-0.022	0.0037	3.9e-09	0.0551	0.0211	0.008971
33	rs806794	G	-0.022	0.0037	2.1e-09	0.0181	0.0172	0.293
34	rs929641	A	0.021	0.0034	1.2e-09	0.0105	0.0173	0.5437
35	rs9400239	C	0.024	0.0036	1.9e-11	0.0449	0.0175	0.0101
36	rs943005	T	0.039	0.0044	7.2e-19	0.0403	0.0209	0.05375
